# Supplementary material for: ELK4 promotes the development of gastric cancer by inducing M2 polarization of macrophages through regulation of the KDM5A-PJA2-KSR1 axis
Source: J Transl Med. 2021 Aug 9;19:342. doi: 10.1186/s12967-021-02915-1 (PMC8353876; doi:10.1186/s12967-021-02915-1)
Supplement: Supplementary file 2 — Additional file 2: Table S2. Correlation analysis of these 25 candidate transcription factors. [file 12967_2021_2915_MOESM2_ESM.xlsx]

## Sheet: Sheet1
Symbol	Score	Functions	Links
LIN9	0.894684		http://www.ncbi.nlm.nih.gov/sites/entrez?db=gene&cmd=search&term=286826
HOXC9	0.714902		http://www.ncbi.nlm.nih.gov/sites/entrez?db=gene&cmd=search&term=3225
ELK4	0.707311	chromatin binding, core promoter binding, regulatory region DNA binding, regulatory region nucleic acid binding, transcription regulatory region DNA binding	http://www.ncbi.nlm.nih.gov/sites/entrez?db=gene&cmd=search&term=2005
E2F7	0.698495	chordate embryonic development, core promoter binding, embryo development ending in birth or egg hatching, in utero embryonic development, regulatory region DNA binding, regulatory region nucleic acid binding, transcription regulatory region DNA binding	http://www.ncbi.nlm.nih.gov/sites/entrez?db=gene&cmd=search&term=144455
SPDEF	0.680961		http://www.ncbi.nlm.nih.gov/sites/entrez?db=gene&cmd=search&term=25803
CBX2	0.672179		http://www.ncbi.nlm.nih.gov/sites/entrez?db=gene&cmd=search&term=84733
TFAP2A	0.671391	chordate embryonic development, chromatin binding, core promoter binding, core promoter proximal region DNA binding, core promoter proximal region sequence-specific DNA binding, embryo development ending in birth or egg hatching, embryonic morphogenesis, regulatory region DNA binding, regulatory region nucleic acid binding, RNA polymerase II core promoter proximal region sequence-specific DNA bin…	http://www.ncbi.nlm.nih.gov/sites/entrez?db=gene&cmd=search&term=7020
SALL4	0.665382		http://www.ncbi.nlm.nih.gov/sites/entrez?db=gene&cmd=search&term=57167
CBFB	0.65533		http://www.ncbi.nlm.nih.gov/sites/entrez?db=gene&cmd=search&term=865
HOXB7	0.652762		http://www.ncbi.nlm.nih.gov/sites/entrez?db=gene&cmd=search&term=3217
TEAD4	0.649259		http://www.ncbi.nlm.nih.gov/sites/entrez?db=gene&cmd=search&term=7004
TFAP2C	0.648707	RNA polymerase II core promoter proximal region sequence-specific DNA binding transcription factor activity, RNA polymerase II core promoter proximal region sequence-specific DNA binding transcription factor activity involved in positive regulation of transcription, RNA polymerase II transcription regulatory region sequence-specific DNA binding transcription factor activity involved in positive r…	http://www.ncbi.nlm.nih.gov/sites/entrez?db=gene&cmd=search&term=7022
NCAPG	0.627794		http://www.ncbi.nlm.nih.gov/sites/entrez?db=gene&cmd=search&term=64151
MYH11	0.621913		http://www.ncbi.nlm.nih.gov/sites/entrez?db=gene&cmd=search&term=4629
FOXA2	0.614055	chordate embryonic development, core promoter proximal region DNA binding, core promoter proximal region sequence-specific DNA binding, DNA binding, bending, double-stranded DNA binding, embryo development ending in birth or egg hatching, embryonic morphogenesis, epithelial to mesenchymal transition, gastrulation, in utero embryonic development, negative regulation of epithelial to mesenchymal tr…	http://www.ncbi.nlm.nih.gov/sites/entrez?db=gene&cmd=search&term=3170
KLF4	0.612686	core promoter proximal region DNA binding, core promoter proximal region sequence-specific DNA binding, embryonic morphogenesis, gastrulation, regulation of cell adhesion, regulation of cell-cell adhesion, regulatory region DNA binding, regulatory region nucleic acid binding, RNA polymerase II core promoter proximal region sequence-specific DNA binding transcription factor activity, RNA polymeras…	http://www.ncbi.nlm.nih.gov/sites/entrez?db=gene&cmd=search&term=9314
EGR2	0.607435	chromatin binding, regulatory region DNA binding, regulatory region nucleic acid binding, transcription regulatory region DNA binding	http://www.ncbi.nlm.nih.gov/sites/entrez?db=gene&cmd=search&term=1959
CENPA	0.601389	chromatin binding	http://www.ncbi.nlm.nih.gov/sites/entrez?db=gene&cmd=search&term=1058
LMNB1	0.573952		http://www.ncbi.nlm.nih.gov/sites/entrez?db=gene&cmd=search&term=4001
LEF1	0.559609	chordate embryonic development, chromatin binding, DNA binding, bending, embryo development ending in birth or egg hatching, embryonic morphogenesis, epithelial to mesenchymal transition, gastrulation, in utero embryonic development, pattern specification process, positive regulation of cell adhesion, positive regulation of cell-cell adhesion, regulation of cell adhesion, regulation of cell morph…	http://www.ncbi.nlm.nih.gov/sites/entrez?db=gene&cmd=search&term=51176
EZH2	0.554836	chromatin binding, epithelial to mesenchymal transition, regulation of cell morphogenesis involved in differentiation, regulation of epithelial to mesenchymal transition, regulation of stem cell differentiation, stem cell differentiation	http://www.ncbi.nlm.nih.gov/sites/entrez?db=gene&cmd=search&term=2146
MYB	0.527993		http://www.ncbi.nlm.nih.gov/sites/entrez?db=gene&cmd=search&term=4602
FOXA1	0.519973	DNA binding, bending, double-stranded DNA binding, epithelial to mesenchymal transition, negative regulation of epithelial to mesenchymal transition, neuron fate commitment, pattern specification process, positive regulation of cell adhesion, positive regulation of cell-cell adhesion, regulation of cell adhesion, regulation of cell morphogenesis involved in differentiation, regulation of cell-cel…	http://www.ncbi.nlm.nih.gov/sites/entrez?db=gene&cmd=search&term=3169
HIF1A	0.514141	epithelial to mesenchymal transition, regulatory region DNA binding, regulatory region nucleic acid binding, RNA polymerase II distal enhancer sequence-specific DNA binding transcription factor activity, sequence-specific DNA binding, sequence-specific DNA binding RNA polymerase II transcription factor activity, stem cell differentiation, transcription factor complex, transcription regulatory reg…	http://www.ncbi.nlm.nih.gov/sites/entrez?db=gene&cmd=search&term=3091
FOXM1	0.490164	DNA binding, bending, double-stranded DNA binding, pattern specification process, RNA polymerase II distal enhancer sequence-specific DNA binding transcription factor activity, sequence-specific DNA binding RNA polymerase II transcription factor activity, transcription factor complex	http://www.ncbi.nlm.nih.gov/sites/entrez?db=gene&cmd=search&term=2305
